# Supplementary material for: An Insight into the Exploration of Antibiotic Resistance Genes in Calorie Restricted Diet Fed Mice
Source: Nutrients. 2023 Jul 19;15(14):3198. doi: 10.3390/nu15143198 (PMC10384538; doi:10.3390/nu15143198)
Supplement: Supplementary file 1 [file nutrients-15-03198-s001.zip]

Archive with 1 entries (1 files):
- nutrients-2480204-supplementary.pdf
